# Supplementary material for: Predictors for Early and Late Death in Adult Patients with COVID-19: A Cohort Study
Source: Int J Environ Res Public Health. 2022 Mar 12;19(6):3357. doi: 10.3390/ijerph19063357 (PMC8954087; doi:10.3390/ijerph19063357)
Supplement: Supplementary file 1 [file ijerph-19-03357-s001.zip]

Archive with 1 entries (1 files):
- ijerph-1604955-supplementary.pdf
